# Supplementary material for: Mucosal Snare Resection (MSR) in Non-Submucosal Injection Endoscopic Submucosal Excavation (NSI-ESE) for submucosal tumor may not be the preferable choice: A retrospective study
Source: PLoS One. 2026 Feb 20;21(2):e0343335. doi: 10.1371/journal.pone.0343335 (PMC12923029; doi:10.1371/journal.pone.0343335)
Supplement: S1 File — This file contains the research protocol and the data used in this study. (ZIP) [file pone.0343335.s001.zip]

Archive with 2 entries (2 files):
- S1 File. Supplementary materials.xlsx
- Research protocol.docx
