# Supplementary material for: Mucosal Snare Resection (MSR) in Non-Submucosal Injection Endoscopic Submucosal Excavation (NSI-ESE) for submucosal tumor may not be the preferable choice: A retrospective study
Source: PLoS One. 2026 Feb 20;21(2):e0343335. doi: 10.1371/journal.pone.0343335 (PMC12923029; doi:10.1371/journal.pone.0343335)
Supplement: S1 File — This file contains the research protocol and the data used in this study. (ZIP) [file pone.0343335.s001.zip › S1 File. Supplementary materials.xlsx]

## Sheet: table1
col	group	Gender	Age (Years)	Hypertension	Diabetes	BMI (kg/m²)	PLT (10^9/L)	INR	Clinicopathological types	Tumor location	Morphology	Long axis (cm)	Short axis (cm)	Tumor Size
1	2	male	57	no	no	21.63	181	0.95	liomyoma	body	Flat	0.7	0.5	≤10mm
2	2	female	49	yes	no	28.93	170	1.36	GIST	cardia	Sessile	1.5	1.2	>10mm
3	2	female	62	no	no	29.51	223	1.05	liomyoma	fundus	Sessile	1.4	0.8	>10mm
4	2	female	43	yes	no	39.88	280	1.44	liomyoma	fundus	Sessile	1.5	0.7	>10mm
5	2	female	48	no	no	39.1	275	1.49	GIST	body	Sessile	0.8	0.6	≤10mm
6	2	female	41	yes	yes	26.98	123	0.75	lipomyoma	fundus	Flat	0.6	0.6	≤10mm
7	2	male	63	yes	yes	25.61	280	1.15	GIST	fundus	Sessile	0.8	0.4	≤10mm
8	2	male	57	yes	no	21.65	223	1.45	lipomyoma	body	Sessile	0.8	0.6	≤10mm
9	2	male	67	yes	no	35.19	210	1.17	GIST	fundus	Sessile	1	0.6	≤10mm
10	2	male	23	no	no	29.6	236	1.09	liomyoma	cardia	Sessile	2	1	>10mm
11	2	female	36	yes	no	25.45	269	1.5	liomyoma	fundus	Flat	1	0.5	≤10mm
12	2	female	59	no	no	34.44	146	1.09	liomyoma	fundus	Sessile	0.9	0.6	≤10mm
13	2	female	47	no	no	25.7	286	1.27	liomyoma	fundus	Sessile	1	0.5	≤10mm
14	2	female	58	no	no	33.6	268	1.19	liomyoma	body	Flat	0.5	0.4	≤10mm
15	2	female	53	no	no	18.64	292	0.8	liomyoma	body	Sessile	0.6	0.4	≤10mm
16	2	female	53	no	yes	35.6	156	1.46	liomyoma	body	Flat	1.2	1.2	>10mm
17	2	female	54	no	no	26.84	279	0.91	liomyoma	body	Pedunculated	2	1.5	>10mm
18	2	male	43	no	no	36.9	269	0.74	liomyoma	cardia	Sessile	2	1.5	>10mm
19	2	female	36	yes	no	22.75	224	0.98	liomyoma	antrum	Flat	0.6	0.4	≤10mm
20	2	female	46	no	no	24.2	209	1.5	liomyoma	fundus	Pedunculated	2	1.5	>10mm
21	2	female	53	no	no	29.7	170	1.45	GIST	fundus	Sessile	1.2	0.8	>10mm
22	2	female	50	no	no	31.52	256	1.29	GIST	fundus	Flat	0.7	0.6	≤10mm
23	2	male	58	yes	no	19.12	301	1.24	GIST	body	Sessile	2	2	>10mm
24	2	female	59	yes	yes	18.34	261	1.54	GIST	body	Sessile	1.5	1.5	>10mm
25	2	male	73	no	no	26.38	158	1.25	liomyoma	fundus	Sessile	1.3	1	>10mm
26	2	female	73	yes	yes	25.36	241	1.3	liomyoma	fundus	Flat	1	0.8	≤10mm
27	2	female	52	yes	no	36.03	116	1.16	liomyoma	fundus	Sessile	1	0.8	≤10mm
28	2	female	65	no	no	30.22	294	1.2	liomyoma	fundus	Pedunculated	1	1	≤10mm
29	2	female	62	no	no	23.32	240	0.95	GIST	antrum	Sessile	2	1.5	>10mm
30	2	female	60	no	no	22.92	265	0.83	fibroma	fundus	Sessile	0.7	0.7	≤10mm
31	2	female	58	no	no	21.76	322	1.51	GIST	body	Sessile	0.8	0.7	≤10mm
32	2	female	54	no	no	29.1	177	1.46	liomyoma	fundus	Sessile	1	0.8	≤10mm
33	2	female	71	yes	no	36.62	233	1.28	liomyoma	fundus	Pedunculated	1.2	1	>10mm
34	2	female	60	yes	no	22.85	277	1.37	liomyoma	fundus	Flat	1	0.8	≤10mm
35	2	female	43	no	no	32.31	179	0.73	GIST	fundus	Sessile	1	0.4	≤10mm
36	2	female	70	yes	yes	28.31	214	1.11	GIST	cardia	Sessile	1.2	0.9	>10mm
37	2	female	53	yes	no	22.45	203	1.34	GIST	body	Flat	1.2	1	>10mm
38	2	male	62	no	no	25.16	254	0.89	GIST	fundus	Sessile	1	0.8	≤10mm
39	2	female	31	yes	no	32.62	295	0.97	liomyoma	body	Sessile	0.9	0.6	≤10mm
40	2	female	67	yes	no	30.4	119	0.9	lipomyoma	antrum	Sessile	0.8	0.7	≤10mm
41	2	female	59	no	no	23.55	260	0.83	neurinoma	fundus	Flat	0.8	0.6	≤10mm
42	2	female	28	yes	no	23.38	248	1.05	liomyoma	cardia	Sessile	1.5	0.8	>10mm
43	2	female	56	no	no	28.81	272	1.05	liomyoma	body	Sessile	1	0.6	≤10mm
44	2	male	74	no	no	29.35	194	1.02	GIST	fundus	Sessile	1.2	1	>10mm
45	2	female	57	yes	no	27.78	302	0.84	lipomyoma	body	Sessile	1	0.5	≤10mm
46	2	female	64	yes	no	31.64	120	0.83	liomyoma	fundus	Flat	0.5	0.4	≤10mm
47	2	female	44	no	no	28.82	241	0.9	liomyoma	fundus	Sessile	0.7	0.7	≤10mm
48	2	male	74	no	no	30.56	203	1.1	GIST	fundus	Sessile	2.8	2	>10mm
49	2	female	52	no	no	29.16	245	0.93	GIST	fundus	Sessile	0.8	0.6	≤10mm
50	2	male	68	no	yes	32.51	269	1.42	GIST	fundus	Sessile	1.5	1.2	>10mm
51	2	male	68	no	no	28.8	224	0.75	liomyoma	fundus	Sessile	1	0.6	≤10mm
52	2	female	43	yes	yes	26.01	224	1.08	liomyoma	body	Sessile	0.9	0.8	≤10mm
53	2	male	43	yes	yes	26.87	166	1.26	liomyoma	cardia	Sessile	0.9	0.6	≤10mm
54	2	female	70	no	no	22.69	297	1.37	lipomyoma	antrum	Pedunculated	1.9	1.2	>10mm
55	1	male	48	yes	no	31.32	204	0.81	liomyoma	fundus	Sessile	1	1	≤10mm
56	1	female	50	no	no	21.18	291	1.18	liomyoma	fundus	Sessile	1.2	0.9	>10mm
57	1	male	63	no	no	33.24	208	0.88	lipomyoma	antrum	Sessile	0.8	0.8	≤10mm
58	1	female	59	no	no	19.22	163	0.82	GIST	fundus	Sessile	1.2	1	>10mm
59	1	female	61	no	no	25.71	287	1.34	liomyoma	cardia	Pedunculated	1.8	1	>10mm
60	1	male	72	no	no	39.5	318	1.45	GIST	fundus	Sessile	1.9	1.5	>10mm
61	1	female	73	yes	no	26.87	231	1.02	GIST	fundus	Flat	0.8	0.6	≤10mm
62	1	male	55	yes	no	33.05	179	0.79	liomyoma	cardia	Sessile	0.5	0.3	≤10mm
63	1	male	39	yes	no	30.78	234	1.03	lipomyoma	cardia	Sessile	0.7	0.7	≤10mm
64	1	female	41	no	no	27.81	266	0.94	lipomyoma	body	Sessile	0.9	0.5	≤10mm
65	1	female	54	no	no	31.98	205	1.39	GIST	fundus	Sessile	2	1.8	>10mm
66	1	female	50	yes	no	23.77	257	1.08	liomyoma	body	Sessile	0.8	0.6	≤10mm
67	1	female	51	no	no	27.19	168	1.38	liomyoma	fundus	Pedunculated	1.2	1	>10mm
68	1	female	59	no	no	32.63	243	1.38	GIST	body	Flat	0.6	0.4	≤10mm
69	1	female	76	yes	no	19.64	319	1.37	liomyoma	body	Pedunculated	1.2	0.7	>10mm
70	1	female	66	yes	no	29.94	251	1.08	GIST	cardia	Sessile	1.5	1.5	>10mm
71	1	female	57	no	no	42.65	316	1.34	liomyoma	fundus	Sessile	0.8	0.6	≤10mm
72	1	male	47	no	no	20.93	242	1.23	GIST	fundus	Sessile	1	0.8	≤10mm
73	1	male	40	no	no	31.05	232	1.3	liomyoma	body	Flat	0.8	0.5	≤10mm
74	1	male	36	no	no	36.3	213	0.71	liomyoma	fundus	Sessile	1.5	1.2	>10mm
75	1	male	47	no	no	24.69	275	1.1	GIST	fundus	Sessile	1	0.8	≤10mm
76	1	female	46	no	no	35.11	262	0.89	liomyoma	fundus	Sessile	0.4	0.3	≤10mm
77	1	female	49	no	no	32.18	217	1.03	GIST	body	Sessile	1.2	0.9	>10mm
78	1	female	38	no	no	26.15	170	1.22	liomyoma	cardia	Sessile	1	0.8	≤10mm
79	1	female	38	no	no	31.16	244	1	liomyoma	cardia	Flat	0.8	0.4	≤10mm
80	1	female	69	no	no	25.12	270	0.8	liomyoma	body	Sessile	0.4	0.2	≤10mm
81	1	female	61	yes	no	30.71	231	0.91	GIST	fundus	Sessile	1.9	1.9	>10mm
82	1	male	59	no	no	27.26	221	1.26	GIST	fundus	Sessile	0.8	0.7	≤10mm
83	1	female	57	no	no	28.96	176	1.06	liomyoma	fundus	Sessile	0.7	0.6	≤10mm
84	1	female	77	yes	no	26.84	188	1.36	GIST	antrum	Sessile	1.5	1.5	>10mm
85	1	female	60	no	no	26.91	250	0.8	liomyoma	body	Flat	0.6	0.4	≤10mm
86	1	male	51	yes	no	28.11	175	1.07	GIST	fundus	Sessile	1.5	1.2	>10mm
87	1	female	77	yes	no	26.24	222	1.53	liomyoma	fundus	Pedunculated	1.9	1.8	>10mm
88	1	female	52	no	no	23.33	224	1.45	GIST	fundus	Flat	0.4	0.3	≤10mm
89	1	female	59	no	no	22.4	204	1.45	GIST	fundus	Sessile	1.5	1.2	>10mm
90	1	female	69	no	no	29.31	233	0.86	GIST	body	Sessile	1.8	1.5	>10mm
91	1	male	34	no	no	28.24	143	0.82	liomyoma	fundus	Sessile	1.5	1.2	>10mm
92	1	male	63	yes	yes	20.59	258	1.25	GIST	body	Sessile	0.8	0.7	≤10mm
93	1	female	70	no	no	24.83	333	1	GIST	body	Sessile	0.8	0.8	≤10mm
94	1	male	64	no	no	21.38	268	1.26	GIST	fundus	Flat	1.3	0.6	>10mm
95	1	male	60	no	no	16.58	206	0.98	lipomyoma	antrum	Pedunculated	1	0.8	≤10mm
			Independent samples t-test	chi-square test	Fisher’s exact test	Independent samples t-test	Mann–Whitney U test	Mann–Whitney U test		Fisher’s exact test	chi-square test	Mann–Whitney U test	Mann–Whitney U test	chi-square test

## Sheet: table2
col	group	Postoperative hospital stay (days)	Gastrointestinal function recovery time (days)	Surgery-related costs ($)	Total treatment-related costs ($)	Highest pain score	Time of tumor exposure (mins)	Time of excavation (mins)	Surgical time (mins)	Performed EFTR	Intentional perforation
1	2	3	2	591.14	1548.57	1	3	18	24	0	0
2	2	1	2	543.32	1348.29	0	2	19	26	0	0
3	2	5	3	652.63	1674.29	1	8	21	31	1	1
4	2	3	2	655.73	1615.71	0	5	14	18	0	0
5	2	2	2	657.51	1592.86	0	2	15	19	0	0
6	2	2	2	646.66	1570	1	5	17	25	0	0
7	2	3	2	708.89	1697.86	1	3	15	22	0	0
8	2	3	2	618.13	1559.29	0	2	14	17	0	0
9	2	3	2	582.81	1426.71	0	2	7	11	0	0
10	2	6	4	597.39	1437.57	1	2	22	29	0	0
11	2	4	3	761.24	1750.43	2	8	30	37	1	0
12	2	5	2	557.73	1256.57	1	5	22	27	0	0
13	2	4	2	612.14	1446.43	1	2	15	21	1	1
14	2	3	2	541.31	1518.86	2	3	12	16	0	0
15	2	6	3	732.1	1845.86	1	5	23	33	1	1
16	2	5	3	830.14	1684.71	1	6	35	47	1	0
17	2	4	2	634.21	1408.14	1	10	29	38	0	0
18	2	5	3	811.94	1849.14	1	2	38	43	1	1
19	2	4	2	542.97	1219	1	6	23	30	0	0
20	2	5	2	822.86	1711.14	0	5	27	40	0	0
21	2	7	4	885.67	1714.71	2	6	24	32	1	1
22	2	3	2	613.64	1374.86	0	3	14	17	1	1
23	2	6	4	915.5	2014.86	2	2	25	34	1	1
24	2	4	2	763.54	1490.29	3	7	51	62	1	1
25	2	10	4	790.77	1550.71	2	7	30	42	1	1
26	2	3	2	653.08	1432.71	0	2	12	18	0	0
27	2	5	3	907.42	1982.57	1	5	17	24	1	1
28	2	5	2	899.03	1827.71	0	3	12	18	0	0
29	2	14	4	892.73	1620.86	0	2	11	15	0	0
30	2	3	2	736.79	1482.14	0	2	10	12	0	0
31	2	6	4	896.4	1694	0	2	13	16	0	0
32	2	5	2	753.56	1506	0	2	29	32	0	0
33	2	4	3	703.86	1357.57	1	4	18	24	0	0
34	2	5	3	708.26	1372.29	1	2	34	40	1	1
35	2	5	3	744.89	1415.43	0	3	13	15	0	0
36	2	3	2	644.09	1411.14	1	4	16	19	0	0
37	2	5	3	721.38	1513.71	0	9	37	47	0	0
38	2	4	2	674.07	1354.14	1	8	27	31	1	0
39	2	3	2	523.92	1178	0	3	31	40	0	0
40	2	5	2	784.05	1637.14	1	2	29	36	0	0
41	2	4	2	740.84	1572.86	0	2	40	43	0	0
42	2	3	2	615.45	1317.14	0	3	18	25	0	0
43	2	3	2	696.89	1512.86	1	2	29	40	0	0
44	2	6	4	785.07	1555.71	2	4	35	46	1	1
45	2	3	2	591.07	1280	1	8	32	40	0	0
46	2	6	4	634.42	1571.71	0	6	45	51	0	0
47	2	6	3	702.8	1562.86	0	5	26	30	0	0
48	2	7	4	711.54	1548.57	3	11	42	56	1	1
49	2	3	2	669.6	1460	0	3	22	27	0	0
50	2	4	3	682.04	1544.29	1	10	32	39	1	1
51	2	4	3	745.72	1470	2	6	30	36	1	1
52	2	5	3	890.25	1555.71	1	5	20	27	0	0
61	2	4	3	530.82	1715.71	1	4	28	33	0	0
53	2	5	2	592.74	1174	0	16	33	33	0	0
54	1	4	3	589.68	1577.14	0	3	24	30	1	1
55	1	5	3	693.76	1644.29	2	4	36	42	0	0
56	1	5	3	556.18	1555.71	1	3	26	30	0	0
57	1	5	3	687.71	1710	1	8	26	30	1	1
58	1	5	3	656.87	1625.71	2	4	44	51	0	0
59	1	5	4	698.18	1680	0	4	40	46	1	1
60	1	5	4	784.13	1598.57	0	4	44	49	0	0
62	1	3	3	532.06	1562.86	0	3	16	24	0	0
63	1	3	2	581.22	1661.43	1	5	21	27	0	0
64	1	2	1	611.23	1582.86	0	4	20	28	0	0
65	1	5	3	706.21	1692.86	4	9	32	42	1	1
66	1	2	1	481.68	1602.86	0	7	22	28	0	0
67	1	4	2	782.55	1734.29	1	11	36	42	0	0
68	1	2	1	443.07	1637.14	0	8	30	32	0	0
69	1	3	1	379.46	1655.71	1	6	24	26	0	0
70	1	9	4	779.23	1551.43	3	13	32	42	1	1
71	1	5	1	689.97	1704.29	0	4	16	23	0	0
72	1	6	3	832.59	1592.86	2	6	28	30	1	1
73	1	5	2	788.2	1671.43	2	5	34	42	0	0
74	1	5	2	602.89	1574.29	1	4	42	48	0	0
75	1	5	3	637.34	1727.14	3	6	44	52	1	0
76	1	4	2	644.56	1620	0	5	20	28	0	0
77	1	4	2	673.18	1658.57	2	8	30	33	0	0
78	1	4	2	728.6	1558.57	1	4	20	33	0	0
79	1	4	1	572.51	1697.14	1	4	16	20	0	0
80	1	3	1	561.29	1612.86	0	5	22	33	0	0
81	1	6	4	618.81	1648.57	0	13	54	70	0	0
82	1	4	3	662.2	1731.43	1	3	19	25	0	0
83	1	4	2	620.48	1558.57	0	5	22	27	0	0
84	1	3	2	652.45	1660	1	8	35	47	0	0
85	1	2	1	509.09	1737.14	1	11	32	37	0	0
86	1	3	2	664.42	1611.43	3	10	42	49	0	0
87	1	2	1	658.85	1662.86	2	7	24	29	1	1
88	1	3	2	569.29	1560	3	8	28	32	1	1
89	1	7	5	731.45	1698.57	3	3	34	41	1	1
90	1	5	3	643.82	1615.71	1	12	30	36	0	0
91	1	4	2	686.97	1720	2	9	38	42	0	0
92	1	5	3	752.59	1580	1	5	24	26	0	0
93	1	3	2	668.29	1654.29	1	6	26	30	0	0
94	1	5	3	819.23	1701.29	2	11	36	42	0	0
95	1	4	2	900.17	1734.29	4	3	24	30	1	1
		Mann–Whitney U test	Mann–Whitney U test	Independent samples t-test		Mann–Whitney U test	Mann–Whitney U test	Mann–Whitney U test	Independent samples t-test	chi-square test	chi-square test

## Sheet: table3
col	group	Clinicopathological types	Tumor location	Morphology	Tumor Size	Time of tumor exposure (mins)	Time of excavation (mins)	Surgical time (mins)
1	2	liomyoma	body	Flat	≤10mm	3	18	24
2	2	GIST	cardia	Sessile	>10mm	2	19	26
3	2	liomyoma	fundus	Sessile	>10mm	8	21	31
4	2	liomyoma	fundus	Sessile	>10mm	5	14	18
5	2	GIST	body	Sessile	≤10mm	2	15	19
6	2	lipomyoma	fundus	Flat	≤10mm	5	17	25
7	2	GIST	fundus	Sessile	≤10mm	3	15	22
8	2	lipomyoma	body	Sessile	≤10mm	2	14	17
9	2	GIST	fundus	Sessile	≤10mm	2	7	11
10	2	liomyoma	cardia	Sessile	>10mm	2	22	29
11	2	liomyoma	fundus	Flat	≤10mm	8	30	37
12	2	liomyoma	fundus	Sessile	≤10mm	5	22	27
13	2	liomyoma	fundus	Sessile	≤10mm	2	15	21
14	2	liomyoma	body	Flat	≤10mm	3	12	16
15	2	liomyoma	body	Sessile	≤10mm	5	23	33
16	2	liomyoma	body	Flat	>10mm	6	35	47
17	2	liomyoma	body	Pedunculated	>10mm	10	29	38
18	2	liomyoma	cardia	Sessile	>10mm	2	38	43
19	2	liomyoma	antrum	Flat	≤10mm	6	23	30
20	2	liomyoma	fundus	Pedunculated	>10mm	5	27	40
21	2	GIST	fundus	Sessile	>10mm	6	24	32
22	2	GIST	fundus	Flat	≤10mm	3	14	17
23	2	GIST	body	Sessile	>10mm	2	25	34
24	2	GIST	body	Sessile	>10mm	7	51	62
25	2	liomyoma	fundus	Sessile	>10mm	7	30	42
26	2	liomyoma	fundus	Flat	≤10mm	2	12	18
27	2	liomyoma	fundus	Sessile	≤10mm	5	17	24
28	2	liomyoma	fundus	Pedunculated	≤10mm	3	12	18
29	2	GIST	antrum	Sessile	>10mm	2	11	15
30	2	fibroma	fundus	Sessile	≤10mm	2	10	12
31	2	GIST	body	Sessile	≤10mm	2	13	16
32	2	liomyoma	fundus	Sessile	≤10mm	2	29	32
33	2	liomyoma	fundus	Pedunculated	>10mm	4	18	24
34	2	liomyoma	fundus	Flat	≤10mm	2	34	40
35	2	GIST	fundus	Sessile	≤10mm	3	13	15
36	2	GIST	cardia	Sessile	>10mm	4	16	19
37	2	GIST	body	Flat	>10mm	9	37	47
38	2	GIST	fundus	Sessile	≤10mm	8	27	31
39	2	liomyoma	body	Sessile	≤10mm	3	31	40
40	2	lipomyoma	antrum	Sessile	≤10mm	2	29	36
41	2	neurinoma	fundus	Flat	≤10mm	2	40	43
42	2	liomyoma	cardia	Sessile	>10mm	3	18	25
43	2	liomyoma	body	Sessile	≤10mm	2	29	40
44	2	GIST	fundus	Sessile	>10mm	4	35	46
45	2	lipomyoma	body	Sessile	≤10mm	8	32	40
46	2	liomyoma	fundus	Flat	≤10mm	6	45	51
47	2	liomyoma	fundus	Sessile	≤10mm	5	26	30
48	2	GIST	fundus	Sessile	>10mm	11	42	56
49	2	GIST	fundus	Sessile	≤10mm	3	22	27
50	2	GIST	fundus	Sessile	>10mm	10	32	39
51	2	liomyoma	fundus	Sessile	≤10mm	6	30	36
52	2	liomyoma	body	Sessile	≤10mm	5	20	27
53	2	GIST	fundus	Flat	≤10mm	4	28	33
54	2	liomyoma	cardia	Sessile	≤10mm	16	33	33
55	1	lipomyoma	antrum	Pedunculated	>10mm	3	24	30
56	1	liomyoma	fundus	Sessile	≤10mm	4	36	42
57	1	liomyoma	fundus	Sessile	>10mm	3	26	30
58	1	lipomyoma	antrum	Sessile	≤10mm	8	26	30
59	1	GIST	fundus	Sessile	>10mm	4	44	51
60	1	liomyoma	cardia	Pedunculated	>10mm	4	40	46
61	1	GIST	fundus	Sessile	>10mm	4	44	49
62	1	liomyoma	cardia	Sessile	≤10mm	3	16	24
63	1	lipomyoma	cardia	Sessile	≤10mm	5	21	27
64	1	lipomyoma	body	Sessile	≤10mm	4	20	28
65	1	GIST	fundus	Sessile	>10mm	9	32	42
66	1	liomyoma	body	Sessile	≤10mm	7	22	28
67	1	liomyoma	fundus	Pedunculated	>10mm	11	36	42
68	1	GIST	body	Flat	≤10mm	8	30	32
69	1	liomyoma	body	Pedunculated	>10mm	6	24	26
70	1	GIST	cardia	Sessile	>10mm	13	32	42
71	1	liomyoma	fundus	Sessile	≤10mm	4	16	23
72	1	GIST	fundus	Sessile	≤10mm	6	28	30
73	1	liomyoma	body	Flat	≤10mm	5	34	42
74	1	liomyoma	fundus	Sessile	>10mm	4	42	48
75	1	GIST	fundus	Sessile	≤10mm	6	44	52
76	1	liomyoma	fundus	Sessile	≤10mm	5	20	28
77	1	GIST	body	Sessile	>10mm	8	30	33
78	1	liomyoma	cardia	Sessile	≤10mm	4	20	33
79	1	liomyoma	cardia	Flat	≤10mm	4	16	20
80	1	liomyoma	body	Sessile	≤10mm	5	22	33
81	1	GIST	fundus	Sessile	>10mm	13	54	70
82	1	GIST	fundus	Sessile	≤10mm	3	19	25
83	1	liomyoma	fundus	Sessile	≤10mm	5	22	27
84	1	GIST	antrum	Sessile	>10mm	8	35	47
85	1	liomyoma	body	Flat	≤10mm	11	32	37
86	1	GIST	fundus	Sessile	>10mm	10	42	49
87	1	liomyoma	fundus	Pedunculated	>10mm	7	24	29
88	1	GIST	fundus	Flat	≤10mm	8	28	32
89	1	GIST	fundus	Sessile	>10mm	3	34	41
90	1	GIST	body	Sessile	>10mm	12	30	36
91	1	liomyoma	fundus	Sessile	>10mm	9	38	42
92	1	GIST	body	Sessile	≤10mm	5	24	26
93	1	GIST	body	Sessile	≤10mm	6	26	30
94	1	GIST	fundus	Flat	>10mm	11	36	42
95	1	lipomyoma	antrum	Pedunculated	≤10mm	3	24	30

## Sheet: table4
col	group	Accidental perforation	delayedperforation	Delayedbleeding
1	2	0	0	0
2	2	0	0	0
3	2	0	0	0
4	2	0	0	0
5	2	0	0	0
6	2	0	0	0
7	2	0	0	0
8	2	0	0	0
9	2	0	0	0
10	2	0	0	0
11	2	1	0	0
12	2	0	0	0
13	2	0	0	0
14	2	0	0	0
15	2	0	0	0
16	2	1	0	0
17	2	0	0	0
18	2	0	0	0
19	2	0	0	0
20	2	0	0	0
21	2	0	0	0
22	2	0	0	0
23	2	0	0	0
24	2	0	0	0
25	2	0	0	0
26	2	0	0	0
27	2	0	0	0
28	2	0	0	0
29	2	0	0	0
30	2	0	0	0
31	2	0	0	0
32	2	0	0	0
33	2	0	0	0
34	2	0	0	0
35	2	0	0	0
36	2	0	0	0
37	2	0	0	0
38	2	1	0	0
39	2	0	0	0
40	2	0	0	0
41	2	0	0	0
42	2	0	0	0
43	2	0	0	0
44	2	0	0	0
45	2	0	0	0
46	2	0	0	0
47	2	0	0	0
48	2	0	0	0
49	2	0	0	0
50	2	0	0	0
51	2	0	0	0
52	2	0	0	0
53	2	0	0	0
54	2	0	0	0
55	1	0	0	0
56	1	0	0	0
57	1	0	0	0
58	1	0	0	0
59	1	0	0	0
60	1	0	0	0
61	1	0	0	0
62	1	0	0	0
63	1	0	0	0
64	1	0	0	0
65	1	0	0	0
66	1	0	0	0
67	1	0	0	0
68	1	0	0	0
69	1	0	0	0
70	1	0	0	0
71	1	0	0	0
72	1	0	0	0
73	1	0	0	0
74	1	0	0	0
75	1	1	0	0
76	1	0	0	0
77	1	0	0	0
78	1	0	0	0
79	1	0	0	0
80	1	0	0	0
81	1	0	0	0
82	1	0	0	0
83	1	0	0	0
84	1	0	0	0
85	1	0	0	0
86	1	0	0	0
87	1	0	0	0
88	1	0	0	0
89	1	0	0	0
90	1	0	0	0
91	1	0	0	0
92	1	0	0	1
93	1	0	0	0
94	1	0	0	0
95	1	0	0	0
		Fisher’s exact test		Fisher’s exact test
